# Supplementary material for: Acute kidney injury after nephrectomy: a new nomogram to predict postoperative renal function
Source: BMC Nephrol. 2020 May 14;21:181. doi: 10.1186/s12882-020-01839-0 (PMC7227356; doi:10.1186/s12882-020-01839-0)
Supplement: Supplementary file 3 — Additional file 3. A total of 1111 patients undergoing partial and radical nephrectomy in development cohort. [file 12882_2020_1839_MOESM3_ESM.xlsx]

## Sheet: Sheet1
Additional file 3 A total of 1111 patients undergoing partial and radical nephrectomy in development cohort
Variables	Total no. (%)	RN no. (%)	PN no. (%)	t/χ2	p-value
No.of patients	1111 (100)	751 (67.60)	360 (32.40)	-	-
Age, y, mean (SD)	55.17 (12.59)	56.69 (12.52)	52.01 (12.15)	5.94	<0.001
Gender Female Male	472 (42.48) 639 (57.52)	328 (43.68) 423 (56.32)	144 (40.00) 216 (60.00)	1.35	0.246
BMI, kg/m2, mean (SD)	25.12 (3.33)	24.78 (3.35)	25.84 (3.16)	5.05	<0.001
Outcome AKI No AKI	236 (21.24) 875 (78.76)	190 (25.30) 561 (74.70)	46 (12.78) 314 (87.22)	22.81	<0.001
Approach Laparoscopic Open Robotic	821 (73.90) 204 (18.36) 86 (7.74)	550 (73.24) 176 (23.44) 25 (3.33)	271 (75.28) 28 (7.78) 61 (16.94)	90.91	<0.001
Baseline laboratory values Mean PLT, ×109/L (SD) Mean FIB, g/L (SD) Mean PCT, % (SD) Mean MPV, fl (SD) Mean Hb, g/L (SD) Mean MCHC, g/L (SD) Mean MCH, pg (SD) Mean MCV, fL (SD) Mean ALT, U/L (SD) Mean AST, U/L (SD) Mean STB, μmol/L (SD) Mean CHOL, mmol/L (SD) Mean TG, mmol/L (SD) Mean TP, g/L (SD) Mean ALB, g/L (SD) Mean ALP, U/L (SD) Mean LDH, U/L (SD) Mean HDL, mmol/L (SD) Mean TT%, % (SD) Mean…	245.45 (76.70) 3.18 (1.04) 0.24 (0.07) 9.83 (1.05) 135.90 (19.70) 333.72 (12.62) 29.82 (2.36) 89.42 (5.57) 21.33 (15.91) 18.32 (8.78) 14.98 (6.57) 5.02 (1.10) 1.41 (1.09) 68.77 (6.03) 40.06 (4.62) 75.05 (35.52) 164.75 (60.47) 1.36 (0.34) 1.07 (0.10) 14.66 (2.05) 5.58 (1.87) 40.48 (5.55) 320.69 (90.15) 130.30 (17.37) 81.11 (10.97)	250.38 (83.02) 3.36 (1.13) 0.24 (0.07) 9.76 (1.07) 133.90 (20.78) 332.67 (13.18) 29.75 (2.46) 89.36 (5.77) 20.68 (16.48) 18.45 (9.96) 14.75 (6.58) 4.97 (1.09) 1.33 (0.99) 68.71 (5.97) 39.38 (4.65) 78.22 (40.02) 168.12 (66.06) 1.36 (0.36) 1.06 (0.10) 14.63 (2.06) 5.57 (1.83) 39.96 (5.89) 317.05 (90.39) 130.66 (17.74) 81.00 (10.84)	235.16 (60.30) 2.83 (0.72) 0.23 (0.55) 9.96 (0.99) 140.07 (16.49) 335.92 (11.06) 30.10 (2.12) 89.55 (5.16) 22.68 (14.56) 18.06 (5.59) 15.45 (6.53) 5.15 (1.12) 1.58 (1.26) 68.90 (6.16) 41.48 (4.20) 68.42 (22.14) 157.71 (46.00) 1.37 (0.31) 1.08 (0.10) 14.73 (2.02) 5.59 (1.95) 41.55 (4.58) 328.29 (89.29) 129.56 (16.57) 81.34 (11.25)	3.11 8.11 2.08 3.00 4.94 4.05 2.27 0.54 1.96 0.68 1.66 2.55 3.54 0.49 7.27 4.34 2.69 0.46 2.75 0.77 0.17 4.52 1.95 0.99 0.49	0.002 <0.001 0.038 0.003 <0.001 <0.001 0.023 0.593 0.050 0.497 0.097 0.011 <0.001 0.628 <0.001 <0.001 0.007 0.649 0.006 0.444 0.868 <0.001 0.052 0.322 0.625
Preoperative eGFR, ml/min/1.73 m2 <60 ≥60	127 (11.43) 984 (88.57)	105 (13.98) 646 (86.02)	22 (6.11) 338 (93.89)	34.36	<0.001
Comorbidities Hypertension Diabetes mellitus CHD PU FLD CKD Cystic kidney disease Renal calculi Hydronephrosis	333 (29.97) 131 (11.79) 85 (7.65) 46 (4.14) 53 (4.77) 5 (0.45) 135 (12.15) 126 (11.34) 107（9.63）	222 (29.56) 71 (9.45) 45 (5.99) 28 (3.73) 31 (4.13) 4 (0.53) 81 (10.79) 114 (15.18) 102（13.58）	111 (30.83) 60 (16.67) 40 (11.11) 18 (5.00) 22 (6.11) 1 (0.28) 54 (15.00) 12 (3.33) 5（1.39）	0.19 12.17 9.03 0.99 2.11 0.35 4.05 33.96 41.57	0.665 <0.001 0.003 0.319 0.147 0.553 0.044 <0.001 <0.001
Drugs ACEIs/ARBs CCB β-adrenergic antagonists NSAIDs Aspirin Aminoglycoside antibiotics Quinolones β-Lactams PPI Metformin	123 (11.07) 249 (22.41) 469(42.21) 263 (23.67) 174 (15.66) 54 (4.86) 158 (14.22) 258 (23.22) 1086(97.75) 35 (3.15)	78 (10.39) 178 (23.70) 318 (42.34) 182 (24.23) 105 (13.98) 44 (5.86) 107 (14.25) 164 (21.84) 732 (97.47) 18 (2.40)	45 (12.50) 71 (19.72) 151 (41.94) 81 (22.50) 69 (19.17) 10 (2.78) 51 (14.17) 94 (26.11) 354 (98.33) 17 (4.72)	1.10 2.22 0.02 1.26 4.95 5.00 <0.001 2.49 0.83 4.31	0.293 0.137 0.900 0.534 0.026 0.025 0.971 0.114 0.364 0.038
Life style Alcohol Smoking	321 (28.89) 375 (33.75)	210 (27.96) 248 (33.02)	111 (30.83) 127 (35.28)	0.98 0.55	0.323 0.457
Insurance status Yes No	979 (88.12) 132(11.88)	653 (86.95) 98 (13.05)	326 (90.56) 34 (9.44)	3.02	0.082
Length of hospital stay	10.99 (3.80)	10.36 (3.79)	12.30 (3.47)	8.22	<0.001
Note: numbers in bold mean they are significance (p < 0.05). Abbreviations: RN, radical nephrectomy; PN, partial nephrectomy; SD, standard deviation; BMI, body mass index; AKI , acute kidney injury; PLT, platelet; FIB, fibrinogen; PCT, platelet crit; MPV, mean platelet volume; Hb, hemoglobin; MCHC, mean corpuscular hemoglobin concentration; MCH, mean corpuscular hemoglobin; MCV, mean corpuscular …
