# Supplementary material for: Acute kidney injury after nephrectomy: a new nomogram to predict postoperative renal function
Source: BMC Nephrol. 2020 May 14;21:181. doi: 10.1186/s12882-020-01839-0 (PMC7227356; doi:10.1186/s12882-020-01839-0)
Supplement: Supplementary file 4 — Additional file 4. Characteristics of 751 patients after radical nephrectomy. [file 12882_2020_1839_MOESM4_ESM.xlsx]

## Sheet: Sheet1
Additional file 4 Characteristics of 751 patients after radical nephrectomy
Variables	Total no. (%)	Preoperative eGFR<60 ml/min/1.73 m2 no. (%)	Preoperative eGFR≥60 ml/min/1.73 m2 no. (%)	t/χ2	p-value
No.of patients	751 (100)	105 (13.98)	646 (86.02)	-	-
Age, y, mean (SD)	56.69 (12.52)	65.79 (10.49)	55.21 (12.20)	8.4	<0.001
Gender Female Male	328 (43.68) 423 (56.32)	47 (44.76) 58 (55.24)	281 (43.50) 365 (56.50)	0.06	0.809
BMI, kg/m2, mean (SD)	24.78 (3.35)	24.42 (3.28)	24.83 (3.36)	1.18	0.238
AKI Yes No	190 (25.30) 561 (74.70)	23 (21.90) 82 (78.10)	167 (25.85) 479 (74.15)	0.74	0.388
Approach Laparoscopic Open Robotic	550 (73.24) 176 (23.44) 25 (3.33)	69 (65.71) 33 (31.43) 3 (2.86)	481 (74.46) 143 (22.13) 22 (3.41)	4.19	0.124
Baseline laboratory values Mean PLT, ×109/L (SD) Mean FIB, g/L (SD) Mean PCT, ng/ml (SD) Mean MPV, fl (SD) Mean Hb, g/L (SD) Mean MCHC, g/L (SD) Mean MCH, pg (SD) Mean MCV, fL (SD) Mean ALT, U/L (SD) Mean AST, U/L (SD) Mean STB, μmol/L (SD) Mean CHOL, mmol/L (SD) Mean TG, mmol/L (SD) Mean TP, g/L (SD) Mean ALB, g/L (SD) Mean ALP, U/L (SD) Mean LDH, U/L (SD) Mean HDL, mmol/L (SD) Mean TT%, % (SD) …	250.38 (83.02) 3.36 (1.13) 0.24 (0.07) 9.76 (1.07) 133.90 (20.78) 332.67 (13.18) 29.75 (2.46) 89.36 (5.77) 20.68 (16.48) 18.45 (9.96) 14.75 (6.58) 4.97 (1.09) 1.33 (0.99) 68.71 (5.97) 39.38 (4.65) 78.22 (40.02) 168.12 (66.06) 1.36 (0.36) 1.06 (0.10) 14.63 (2.06) 5.57 (1.83) 39.96 (5.89) 317.05 (90.39) 130.66 (17.74) 81.00 (10.84)	250.03 (77.39) 3.71 (1.29) 0.24 (0.06) 9.87 (0.99) 124.77 (22.22) 331.36 (12.18) 29.81 (2.24) 89.91 (5.24) 19.51 (19.62) 18.84 (14.54) 13.47 (7.00) 5.05 (1.14) 1.40 (0.72) 68.10 (6.68) 38.16 (5.03) 75.18 (29.54) 170.51 (58.58) 1.35 (0.35) 1.05 (0.10) 14.94 (2.06) 5.98 (2.27) 37.38 (6.71) 360.50 (101.20) 135.88 (19.24) 80.75 (11.16)	250.43 (83.95) 3.30 (1.09) 0.24 (0.07) 9.74 (1.08) 135.38 (20.17) 332.88 (13.33) 29.75 (2.49) 89.27 (5.85) 20.87 (15.92) 18.38 (9.01) 14.96 (6.49) 4.95 (1.09) 1.32 (1.03) 68.81 (5.84) 39.57 (4.56) 78.71 (41.47) 167.74 (67.23) 1.36 (0.36) 1.06 (0.10) 14.58 (2.06) 5.51 (1.75) 40.38 (5.64) 309.99 (86.56) 129.81 (17.35) 81.04 (10.80)	0.05 3.11 0.30 1.15 4.93 1.10 0.23 1.05 0.79 0.43 2.16 0.81 0.73 1.13 2.89 0.84 0.40 0.38 1.50 1.67 2.02 4.92 4.84 3.27 0.25	0.963 0.002 0.767 0.249 <0.001 0.273 0.815 0.294 0.433 0.666 0.031 0.420 0.466 0.258 0.004 0.402 0.690 0.702 0.134 0.096 0.045 <0.001 <0.001 0.001 0.800
Comorbidities Hypertension Diabetes mellitus CHD PU FLD CKD Cystic kidney disease Renal calculi Hydronephrosis	222 (29.56) 71 (9.45) 45 (5.99) 28 (3.73) 31 (4.13) 4 (0.53) 81 (10.79) 114 (15.18) 102 (13.58)	44 (41.90) 13 (12.38) 10 (9.52) 0 3 (2.86) 4 (3.81) 16 (15.24) 26 (24.76) 20 (19.05)	178 (27.55) 58 (8.98) 35 (5.42) 28 (4.33) 28 (4.33) 0 65 (10.06) 88 (13.62) 82 (12.69)	8.93 1.22 2.70 - 0.50 24.74 2.52 8.71 3.11	0.003 0.269 0.100 - 0.605 <0.001 0.113 0.003 0.078
Drugs ACEIs/ARBs CCB β-adrenergic antagonists NSAIDs Aspirin Aminoglycoside antibiotics Quinolones β-Lactams PPI Metformin	78 (10.39) 178 (23.70) 318 (42.3) 182 (24.23) 105 (13.98) 44 (5.86) 107 (14.25) 164 (21.84) 732 (97.47) 18 (2.40)	20 (19.05) 44 (41.90) 61 (58.10) 30 (28.57) 19 (18.10) 5 (4.76) 17 (16.19) 26 (24.76) 103 (98.10) 5 (4.76)	58 (8.98) 134 (20.74) 257 (39.78) 152 (23.53) 86 (13.31) 39 (6.04) 90 (13.93) 138 (21.36) 629 (97.37) 13 (2.01)	9.84 22.37 12.41 1.25 1.72 0.27 0.38 0.61 0.19 2.92	0.002 <0.001 <0.001 0.263 0.190 0.606 0.539 0.434 0.759 0.093
Life style Alcohol Smoking	210 (27.96) 248 (33.02)	23 (21.90) 36 (34.29)	187 (28.95) 212 (32.82)	2.22 0.09	0.136 0.767
Length of hospital stay	10.36 (3.79)	11.96 (5.46)	10.10 (3.38)	3.38	0.001
Prognosis AKD CKD Hospital readmission	97 (12.92) 82 (10.92) 103 (13.72)	16 (15.24) 32 (30.48) 39 (37.14)	81 (12.54) 50 (7.74) 64 (9.91)	0.59 48.00 56.62	0.444 <0.001 <0.001
Note: numbers in bold mean they are significance (p < 0.05). Abbreviations: AKI, acute kidney injury; SD, standard deviation; BMI, body mass index; PLT, platelet; FIB, fibrinogen; PCT, platelet crit; MPV, mean platelet volume; Hb, hemoglobin; MCHC, mean corpuscular hemoglobin concentration; MCH, mean corpuscular hemoglobin; MCV, mean corpuscular volume; ALT, alanine transaminase; AST, aspartate t…
