# Supplementary material for: Acute kidney injury after nephrectomy: a new nomogram to predict postoperative renal function
Source: BMC Nephrol. 2020 May 14;21:181. doi: 10.1186/s12882-020-01839-0 (PMC7227356; doi:10.1186/s12882-020-01839-0)
Supplement: Supplementary file 5 — Additional file 5. Multivariable logistic regression analysis for predictors of postoperative AKI following radical nephrectomy. [file 12882_2020_1839_MOESM5_ESM.xlsx]

## Sheet: Sheet1
Additional file 5 Multivariable logistic regression analysis for predictors of postoperative AKI following radical nephrectomy
Variables	OR (95% CI)	p-value
Gender Male Female	1.00 1.51 (1.02, 2.24)	0.039
Baseline laboratory values Mean Hb, g/L Mean PCT, % Mean MCHC, g/L Mean MCH, pg Mean FIB, g/L Mean ALP, U/L	0.63 (0.41, 0.97) 0.48 (0.26, 0.87) 0.34 (0.16, 0.73) 3.89 (1.69, 8.96) 0.56 (0.35, 0.90) 2.33 (1.26, 4.30)	0.033 0.017 0.005 0.001 0.016 0.007
Preoperative eGFR, ml/min/1.73 m2 <15 15-30 30-45 45-60 60-90 ≥90	1.00 4.74 (0.19, 119.08) 9.41 (0.83, 107.47) 0.37 (0.08, 1.78) 0.31 (0.16, 0.61) 0.30 (0.20, 0.46)	0.345 0.071 0.216 0.001 <0.001
SBP, mmHg	1.43 (1.10, 1.87)	0.008
Comorbidities Renal calculi Hydronephrosis	4.97 (2.03, 12.19) 3.92 (1.60, 9.64)	<0.001 0.003
Note: numbers in bold mean they are significance (p < 0.05). Abbreviations: AKI, acute kidney injury; OR, odds ratio; 95% CI, 95% confidence interval; Hb, hemoglobin; PCT, platelet crit; MCHC, mean corpuscular hemoglobin concentration; MCH, mean corpuscular hemoglobin; FIB, fibrinogen; ALP, alkaline phosphatase; eGFR, estimated glomerular fltration rate; SBP, systolic blood pressure.
